# Supplementary material for: Electroconvulsive therapy induces rapid microstructural and macrostructural changes, but microstructural changes are longer-lasting
Source: Eur Arch Psychiatry Clin Neurosci. 2026 Mar 2;276(4):1355–67. doi: 10.1007/s00406-026-02195-0 (PMC13234036; doi:10.1007/s00406-026-02195-0)
Supplement: Supplementary file 6 — Supplementary Material 6 [file 406_2026_2195_MOESM6_ESM.xlsx]

## Sheet: Blad1
	MRI data present and sufficient quality at baseline (T0, <2 weeks after course (T2), follow-up (T3)
Variables	Yes, n = 30	No, n = 42	Significance	Used test
Demographic variables
Age in years, mean (SD)	45.7 (13.3)	57.1 (15.1)	.00	Unpaired T test
Female sex, n (%)	19 (63.3)	23 (54.8)	.48	Chi-squared test
Education level, median (IQR)	4 (1.0)	4 (2.0)	.49	Fisher's exact
Diagnosis of MDD, n (%)	27 (90)	31 (73.8)	.21	Fisher's exact
Diagnosis of BD, n (%)	3 (10)	9 (21.4)		(over all diagnoses)
Diagnosis of SA, n (%)	0 (0)	2 (4.8)
Psychotic subtype, n (%)	5 (16.7)	10 (23.8)	.46	Chi-squared test
ECT variables
Total number of ECT-sessions during course, median (IQR)	17 (13.3)	16 (13.3)	.90	Mann-Whitney U
Right unilateral electrode position at end ECT-course, n, (%)	7 (23.3)	10 (23.8)	.96	Chi-squared test
Remission of depression after ECT, n (%)	10 (33.3)	14 (35.0)	.88	Chi-squared test
Change in HDRS score, mean (SD)	.-9.8 (8.2)	.-10.4 (9.4)	.79	Unpaired T test
Table 1. Population characteristics
